# Supplementary material for: Validation of Omron HBP-1300 professional blood pressure monitor based on auscultation in children and adults
Source: BMC Cardiovasc Disord. 2016 Jan 13;16:9. doi: 10.1186/s12872-015-0177-z (PMC4711064; doi:10.1186/s12872-015-0177-z)
Supplement: Additional file 1: — Validation of OMRON-1300 database. 85 subjects and 51 variables were included in the database, ‘NO’ represented the identify number, ‘A’ represented the 1st examiner, and ‘B’ represented the 2nd examiner, ‘SBP’ was systolic blood pressure, ‘DBP’ was diastolic blood pressure, ‘1’ to ‘7’ represented the times of measurements, ‘HR’ was heart rates per minute, ‘SEX’ was the gender, ‘AGE’ was the age of the subjects. (XLSX 24 kb) [file 12872_2015_177_MOESM1_ESM.xlsx]

## Sheet: Sheet1
ID	SBP1	DBP1	SBP3	DBP3	SBP5	DBP5	SBP7	DBP7	SBP12	DBP12	SBP32	DBP32	DBP34	SBP34	SBP45	DBP45	DBP65	SBP65	SBP67	DBP67	aSBP12	D2sbp	aSBP32	aDBP12	aDBP32	aSBP34	aDBP34	aDBP45	aSBP45	aSBP65	aDBP65	aDBP67	aSBP67	D2dbp	D4dbp	D4sbp	D6sbp	D6dbp
20	168	110	159	108	159	105	163	111	4	1	-5	-1	-4	-4	-4	-7	0	1	5	6	4	-1	5	1	1	4	4	7	4	1	0	6	5	0	-3	0	-4	-6
32	103	60	107	62	105	61	107	67	-3	-8	1	-6	-6	-3	-5	-7	0	-2	0	6	3	2	1	8	6	3	6	7	5	2	0	6	0	2	-1	-2	2	-6
22	182	111	172	111	180	105	180	111	6	6	-4	6	5	-2	6	-1	-1	2	2	5	6	2	4	6	6	2	5	1	6	2	1	5	2	0	4	-4	0	-4
19	103	61	101	65	94	65	97	69	2	3	0	7	8	7	0	8	4	-13	-10	8	2	2	0	3	7	7	8	8	0	13	4	8	10	-4	0	7	3	-4
46	103	71	105	70	110	73	109	70	-6	-3	-4	-4	-7	-9	-4	-4	0	-3	-4	-3	6	2	4	3	4	9	7	4	4	3	0	3	4	-1	3	5	-1	-3
48	120	80	118	81	124	78	121	81	-2	2	-4	3	1	-9	-3	-2	0	3	0	3	2	-2	4	2	3	9	1	2	3	3	0	3	0	-1	-1	6	3	-3
39	108	69	107	64	105	64	109	67	2	4	1	-1	1	-2	-4	1	0	-6	-2	3	2	1	1	4	1	2	1	1	4	6	0	3	2	3	0	-2	4	-3
7	93	66	92	66	89	66	95	69	-7	9	-8	9	8	-11	-14	8	8	-11	-5	11	7	-1	8	9	9	11	8	8	14	11	8	11	5	0	0	-3	6	-3
13	137	85	137.5	83	133	83	136.5	81	3	-3	3.5	-5	-2	3.5	-1	-2	-3	3	6.5	-5	3	-0.5	3.5	3	5	3.5	2	2	1	3	3	5	6.5	-2	0	2.5	-3.5	-2
43	129	80	130	81	129	82	128	80	-6	-6	-5	-5	-2	-1	-2	-1	0	-4	-5	-2	6	1	5	6	5	1	2	1	2	4	0	2	5	1	1	-1	-1	-2
30	152	85	150	85	148	86	148	88	-1	-4	-3	-4	-5	0	-2	-4	0	1	1	2	1	-2	3	4	4	0	5	4	2	1	0	2	1	0	1	-2	0	-2
18	109	59	106.5	60	107	59	107	61	5	1	2.5	2	3	-3.5	-3	2	3	0	0	5	5	2.5	2.5	1	2	3.5	3	2	3	0	3	5	0	-1	1	0.5	0	-2
1	97	54	98	57	96	59	98	57	-2	-3	-1	0	0	6	4	2	-2	-4	-2	-4	2	1	1	3	0	6	0	2	4	4	2	4	2	3	-2	2	2	-2
36	90	56	89	59	87	58	89	60	-1	-1	-2	2	1	-1	-3	0	2	-8	-6	4	1	-1	2	1	2	1	1	0	3	8	2	4	6	-1	1	-2	2	-2
29	111	60	113	65	105	60	107	62	14	12	16	17	10	8	0	5	10	-4	-2	12	14	-2	16	12	17	8	10	5	0	4	10	12	2	-5	5	8	2	-2
10	96	45	97	42	95	48	91	46	-6	-6	-5	-9	-11	0	-2	-5	-2	7	3	-4	6	1	5	6	9	0	11	5	2	7	2	4	3	-3	6	-2	4	-2
20	95	72	96	69	94	66	91	67	-6	4	-5	1	1	-4	-6	-2	8	-7	-10	9	6	1	5	4	1	4	1	2	6	7	8	9	10	3	-1	-2	-3	-1
12	98	58	101	58	98	57	96	58	-6	-1	-3	-1	1	-3	-6	0	1	-1	-3	2	6	3	3	1	1	3	1	0	6	1	1	2	3	0	1	-3	-2	-1
50	139	98	139	97	141	95	141	94	-3	0	-3	-1	-3	-10	-8	-5	-3	-2	-2	-4	3	0	3	0	1	10	3	5	8	2	3	4	2	-1	-2	2	0	-1
1	125	83	124	81	125	81	125	82	-6	-3	-7	-5	-1	-10	-9	-1	2	-6	-6	3	6	-1	7	3	5	10	1	1	9	6	2	3	6	-2	0	1	0	-1
27	95	66	97	61	98	61	95	62	0	9	2	4	3	-12	-11	3	3	2	-1	4	0	-2	2	9	4	12	3	3	11	2	3	4	1	5	0	1	1	-1
35	100	61	103	59	99	60	100	61	1	4	4	2	-3	0	-4	-2	2	-1	0	3	1	-3	4	4	2	0	3	2	4	1	2	3	0	2	1	-4	1	-1
24	149	105	150	104	153	102	152	103	3	5	4	4	2	0	3	0	1	1	0	2	3	-1	4	5	4	0	2	0	3	1	1	2	0	1	2	-3	1	-1
2	142	76.5	140	79	140	79	145	80	-2	0.5	-4	3	4	-3	-3	4	3	-9	-4	4	2	-2	4	0.5	3	3	4	4	3	9	3	4	4	-2.5	0	0	5	-1
24	103	61	100	60	98	65	95	65	0	1	-3	0	3	-2	-4	8	-1	-1	-4	-1	0	-3	3	1	0	2	3	8	4	1	1	1	4	1	-5	-2	-3	0
14	96	48	88	48	91	48	88	48	3	-4	-5	-4	-2	0	3	-2	-4	-4	-7	-4	3	-2	5	4	4	0	2	2	3	4	4	4	7	0	0	-3	-3	0
40	106	72	103	71	100	64	95.5	64	2	3	-1	2	4	1	-2	-3	-3	1	-3.5	-3	2	1	1	3	2	1	4	3	2	1	3	3	3.5	1	1	-1	-2.5	0
25	101	63	99	65	101	64	99	64	-6	3	-8	5	4	-11	-9	3	-1	-2	-4	-1	6	-2	8	3	5	11	4	3	9	2	1	1	4	-2	1	2	-2	0
26	103	73	105	70	105	67	99	67	4	16	6	13	13	-2	-2	10	11	2	-4	11	4	-2	6	16	13	2	13	10	2	2	11	11	4	3	3	0	-2	0
2	91	55	88	55	91	54	90	54	-3	-2	-6	-2	-2	-7	-4	-3	-3	-4	-5	-3	3	-3	6	2	2	7	2	3	4	4	3	3	5	0	-1	3	-1	0
13	97	43	96	45	96	45	95	45	-11	-5	-12	-3	1	-2	-2	1	1	-1	-2	1	11	-1	12	5	3	2	1	1	2	1	1	1	2	2	0	0	-1	0
31	88	47	86	49	89	49	86	49	-2	-4	-4	-2	-4	-2	1	-4	1	1	-2	1	2	-2	4	4	2	2	4	4	1	1	1	1	2	2	0	1	-1	0
44	124	80	127	81	121	81	120	81	1	2	4	3	7	6	0	7	3	-8	-9	3	1	-3	4	2	3	6	7	7	0	8	3	3	9	-1	0	6	-1	0
17	101	61	104.5	59	104	61	105	61	-1	1	2.5	-1	-3	-0.5	-1	-1	1	3	4	1	1	-1.5	2.5	1	1	0.5	3	1	1	3	1	1	4	0	2	-0.5	-1	0
23	174.5	90	171	92	166	90	165	90	11.5	-6	8	-4	2	7	2	0	-2	-1	-2	-2	11.5	3.5	8	6	4	7	2	0	2	1	2	2	2	2	2	5	-1	0
16	105	57	107	58	103	55	104	55	-2	3	0	4	6	5	1	3	1	2	3	1	2	2	0	3	4	5	6	3	1	2	1	1	3	-1	3	4	-1	0
4	118	73	118.5	76	120.5	75	121	79	-5	2	-4.5	5	5	-0.5	1.5	4	-2	3.5	4	2	5	0.5	4.5	2	5	0.5	5	4	1.5	3.5	2	2	4	-3	1	-1	-0.5	0
37	100	65	103	64	100	64	100	64	-4	1	-1	0	-2	0	-3	-2	-3	-6	-6	-3	4	3	1	1	0	0	2	2	3	6	3	3	6	1	0	-3	0	0
3	99	56	99	55	99	55	97	55	-8	-2	-8	-3	-4	0	0	-4	3	1	-1	3	8	0	8	2	3	0	4	4	0	1	3	3	1	-1	0	0	0	0
11	114	68	113	68	111	68	111	68	4	0	3	0	-4	2	0	-4	1	4	4	1	4	1	3	0	0	2	4	4	0	4	1	1	4	0	0	2	0	0
34	100	57	99	57	99	60	99	60	0	-5	-1	-5	-2	-9	-9	1	1	-2	-2	1	0	-1	1	5	5	9	2	1	9	2	1	1	2	0	1	0	0	0
6	87	56	87	62	89	60	89	60	3	2	3	8	7	-2	0	5	6	1	1	6	3	0	3	2	8	2	7	5	0	1	6	6	1	-6	2	2	0	0
49	123	82	127	84	122	81	121	81	-2	1	2	3	1	3	-2	-2	-3	5	4	-3	2	0	2	1	3	3	1	2	2	5	3	3	4	-2	-1	1	1	0
11	133	80	130	87	130	80	129	80	-4	-7	-7	0	5	3	3	-2	0	2	1	0	4	-3	7	7	0	3	5	2	3	2	0	0	1	7	3	0	1	0
34	116	59	119	63	116	60	117	60	1	-1	4	3	3	2	-1	0	2	-2	-1	2	1	-3	4	1	3	2	3	0	1	2	2	2	1	-2	3	1	1	0
32	95	65	98	69	95	69	97	67	-6	-3	-3	1	4	-9	-12	4	1	-13	-11	-1	6	3	3	3	1	9	4	4	12	13	1	1	11	2	0	-3	2	0
26	213	120	212	122	209.5	120	207	120	8	-7	7	-5	-6	4	1.5	-8	-3	2.5	0	-3	8	1	7	7	5	4	6	8	1.5	2.5	3	3	0	2	-2	2.5	2.5	0
10	143	89	145	88	145	90	142	90	-4	7	-2	6	2	4	4	4	4	3	0	4	4	2	2	7	6	4	2	4	4	3	4	4	0	1	-2	0	3	0
33	150	100	146	100	149	97	145	97	7	6	3	6	3	-1	2	0	3	11	7	3	7	4	3	6	6	1	3	0	2	11	3	3	7	0	3	-1	4	0
21	120	86.5	123	90	127	90	120	90	-1	3.5	2	7	3	3	7	3	2	6	-1	2	1	-1	2	3.5	7	3	3	3	7	6	2	2	1	-3.5	0	-4	5	0
15	92	58	91	59	91	59	97	61	-4	3	-5	4	2	-6	-6	2	-1	-9	-3	1	4	-1	5	3	4	6	2	2	6	9	1	1	3	-1	0	0	6	0
8	149	101	145	99	149	100	140	100	5	5	1	3	2	-5	-1	3	2	8	-1	2	5	4	1	5	3	5	2	3	1	8	2	2	1	2	-1	4	7	0
38	137	90	132	86	130	83.5	130	84	5	4	0	0	0	2	0	-2.5	-1.5	1	1	-1	5	5	0	4	0	2	0	2.5	0	1	1.5	1	1	4	-2.5	2	0	0.5
15	128	79	130	81	129	82	129	81.5	-2	-1	0	1	2	2	1	3	1	-5	-5	0.5	2	2	0	1	1	2	2	3	1	5	1	0.5	5	0	-1	1	0	0.5
31	157.5	74	155	73.5	153	72.5	149	72	8.5	5	6	4.5	2.5	3	1	1.5	2.5	3	-1	2	8.5	2.5	6	5	4.5	3	2.5	1.5	1	3	2.5	2	1	0.5	1	2	2	0.5
19	156	90	158	90	153	90	158	91	0	-7	2	-7	0	12	7	0	-6	3	8	-5	0	-2	2	7	7	12	0	0	7	3	6	5	8	0	0	5	-5	1
3	99	70	99	68	97.5	69	95	64	-3	3	-3	1	5	-3	-4.5	6	3	-1.5	-4	-2	3	0	3	3	1	3	5	6	4.5	1.5	3	2	4	2	-1	-1.5	-2.5	1
41	117	70	109	74	109	75	110	74	2	-3	-6	1	2	1	1	3	4	0	1	3	2	-4	6	3	1	1	2	3	1	0	4	3	1	2	-1	0	-1	1
23	84	45	87	45	89	47	88	48	-1	-4	2	-4	-10	-4	-2	-8	-7	-1	-2	-6	1	-1	2	4	4	4	10	8	2	1	7	6	2	0	2	2	-1	1
16	103	65	100.5	67.5	105	64	105	65	-2	-5	-4.5	-2.5	-3.5	-3.5	1	-7	-3	3	3	-2	2	-2.5	4.5	5	2.5	3.5	3.5	7	1	3	3	2	3	2.5	-3.5	2.5	0	1
27	147	96	142	94	141	96	141	95	4	4	-1	2	5	4	3	7	8	1	1	7	4	3	1	4	2	4	5	7	3	1	8	7	1	2	-2	1	0	1
14	125	81	122.5	82	121	81	120.5	80	5	2	2.5	3	4	1.5	0	3	7	4	3.5	6	5	2.5	2.5	2	3	1.5	4	3	0	4	7	6	3.5	-1	1	1.5	0.5	1
25	127	84.5	119	80	120	79	121	80	7	6.5	-1	2	0	-7	-6	-1	-6	-4	-3	-5	7	6	1	6.5	2	7	0	1	6	4	6	5	3	4.5	-1	1	1	1
35	98	60	94.5	58	97	60	96	59	1	-6	-2.5	-8	-5	-3.5	-1	-3	1	2	1	0	1	-1.5	2.5	6	8	3.5	5	3	1	2	1	0	1	-2	2	2.5	1	1
17	102	56	97	57	99	54	97	55	-8	-8	-13	-7	-7	-7	-5	-10	-11	3	1	-10	8	-5	13	8	7	7	7	10	5	3	11	10	1	1	-3	2	2	1
9	88	63	85	63	89	65	91	64	-8	15	-11	15	6	-10	-6	8	11	-8	-6	10	8	-3	11	15	15	10	6	8	6	8	11	10	6	0	-2	4	2	1
12	162	102	160	100	160	101	164	102	0	-3	-2	-5	-3	-5	-5	-2	-2	-7	-3	-1	0	-2	2	3	5	5	3	2	5	7	2	1	3	-2	1	0	4	1
33	84	40	87	40	81	43	89	44	-3	-5	0	-5	-6	1	-5	-3	-1	-8	0	0	3	3	0	5	5	1	6	3	5	8	1	0	0	0	3	-4	8	1
5	105.5	69	101	68	100.5	70	101.5	68.5	-4.5	-3	-9	-4	2	-8	-8.5	4	3	-2.5	-1.5	1.5	4.5	-4.5	9	3	4	8	2	4	8.5	2.5	3	1.5	1.5	-1	-2	-0.5	1	1.5
28	103	70	107	64	109	69	110	67	-6	9	-2	3	4	1	3	9	11	0	1	9	6	4	2	9	3	1	4	9	3	0	11	9	1	6	-5	-2	-1	2
7	163	100	163	99	161	103	160	101	4	2	4	1	0	-1	-3	4	6	-8	-9	4	4	0	4	2	1	1	0	4	3	8	6	4	9	1	-4	-2	-1	2
28	149	92	154	95.5	149	96	148	94	5	1	10	4.5	1.5	9	4	2	4	0	-1	2	5	-5	10	1	4.5	9	1.5	2	4	0	4	2	1	-3.5	-0.5	5	-1	2
5	113	65	112	67	107	71	106	69	-2	-5	-3	-3	-2	1	-4	2	5	-7	-8	3	2	-1	3	5	3	1	2	2	4	7	5	3	8	2	0	-3	-1	2
47	111	64	110	67	109	68	109	66	-7	-4	-8	-1	0	-7	-8	1	5	-1	-1	3	7	-1	8	4	1	7	0	1	8	1	5	3	1	3	-1	-1	0	2
45	109	74	111	72	113	73	110	71	-7	6	-5	4	3	1	3	4	6	2	-1	4	7	2	5	6	4	1	3	4	3	2	6	4	1	2	-1	-2	1	2
29	177	90	176	91	171	92	169.5	94	0	-6	-1	-5	-1	7	2	0	-3	2	0.5	-1	0	-1	1	6	5	7	1	0	2	2	3	1	0.5	1	1	5	1.5	2
6	140	101	141.5	100	139	99	137	95	-3	3	-1.5	2	6	-0.5	-3	5	3	5	3	-1	3	1.5	1.5	3	2	0.5	6	5	3	5	3	1	3	1	1	-2.5	2	2
9	141	92	140	90	137	89	142	91	-5	-1	-6	-3	3	-5	-8	2	-6	-5	0	-4	5	-1	6	1	3	5	3	2	8	5	6	4	0	-2	1	-3	5	2
21	96	61	94	60	93	59	87	56	-1	3	-3	2	4	-4	-5	3	5	-3	-9	2	1	-2	3	3	2	4	4	3	5	3	5	2	9	1	1	-1	-6	3
8	91	60	88	57	87	57	86	54	2	4	-1	1	0	0	-1	0	3	-6	-7	0	2	1	1	4	1	0	0	0	1	6	3	0	7	3	0	-1	-1	3
4	97	63	95	63	93	67	93	64	-8	9	-10	9	10	-2	-4	14	9	-3	-3	6	8	-2	10	9	9	2	10	14	4	3	9	6	3	0	-4	-2	0	3
22	101	59	101	57	99	60	99	57	0	6	0	4	-1	-2	-4	2	6	-2	-2	3	0	0	0	6	4	2	1	2	4	2	6	3	2	2	-1	-2	0	3
18	102	56	99	56	97	55	96	51	1	2	-2	2	2	-6	-8	1	7	0	-1	3	1	-1	2	2	2	6	2	1	8	0	7	3	1	0	1	-2	-1	4
42	104	80	103	77	109	80	107	76	-5	4	-6	1	-1	-4	2	2	5	2	0	1	5	-1	6	4	1	4	1	2	2	2	5	1	0	3	-1	2	2	4
30	93	44	99	44	99	44	93	50	-9	0	-3	0	-6	-2	-2	-6	-7	-2	-8	-1	9	6	3	0	0	2	6	6	2	2	7	1	8	0	0	0	-6	6
